# Supplementary material for: Relationships between uptake of [68Ga]Ga-DOTA-TATE and absorbed dose in [177Lu]Lu-DOTA-TATE therapy
Source: EJNMMI Res. 2022 Dec 19;12:75. doi: 10.1186/s13550-022-00947-2 (PMC9763525; doi:10.1186/s13550-022-00947-2)
Supplement: Supplementary file 1 — Additional file 1: Volumes, SUVs, decay-corrected activity concentrations for 68Ga and 177Lu, and 177Lu absorbed doses for tumours and organs considered in this paper. [file 13550_2022_947_MOESM1_ESM.xlsx]

## Sheet: data_summary
pat ID	structure name	PET-derved volume/mL	SPECT-derived volume/mL	68Ga AC per IA * mL	G8Ga SUVmean	68Ga SUVmax	177Lu AC per IA * mL	177Lu absorbed dose * GBq/Gy
pat 1	BLOOD	5.65046	MISSING DATA	5.0288e-06	0.256469	0.434995	MISSING DATA	MISSING DATA
pat 1	LIVER PARENCHYMA	5.04195	7.24393	8.66855e-05	4.42096	5.60629	2.42796e-05	0.260885
pat 1	L_KIDNEY	139.784	116.334	0.000127113	5.50061	16.8201	8.57034e-05	0.853953
pat 1	R_KIDNEY	139.958	158.245	0.000113356	4.94589	9.07881	7.47386e-05	1.0358
pat 1	TUMOR	57.1778	51.3111	0.000950589	43.2255	71.9889	0.000579844	6.11792
pat 1	TUMOR	68.8954	58.7276	0.000541222	25.036	45.4568	0.000475177	6.17637
pat 1	TUMOR	10.9136	15.6089	0.00106531	41.726	63.0566	0.000659801	6.68012
pat 1	TUMOR	3.6843	5.26047	0.00120795	39.3937	60.5012	0.000548567	6.46764
pat 1	TUMOR	49.9068	45.8782	0.000862744	38.8622	70.9848	0.000382572	3.83456
pat 1	TUMOR	104.409	87.2721	0.000989321	46.8966	75.1632	0.000581353	7.42659
pat 1	TUMOR	58.6859	48.2066	0.000470522	21.5743	36.1894	0.000316971	3.50408
pat 1	TUMOR	39.9547	35.5297	0.000521138	22.9526	44.0457	0.000378726	5.51707
pat 1	TUMOR	5.32479	8.96867	0.00078864	27.3354	45.9803	0.000386909	4.59632
pat 1	TUMOR	2.70546	7.15769	0.00091608	27.8985	40.581	0.000219171	2.60929
pat 2	BLOOD	5.65046	MISSING DATA	9.045e-06	0.660282	1.21204	MISSING DATA	MISSING DATA
pat 2	LIVER PARENCHYMA	6.43283	9.57233	7.29213e-05	5.32325	7.05361	1.11942e-05	0.124768
pat 2	L_KIDNEY	143.565	160.66	0.000152946	9.42095	26.7163	6.20456e-05	0.542325
pat 2	R_KIDNEY	147.086	163.506	0.000152808	9.54855	23.6308	5.88776e-05	0.446094
pat 2	SPLEEN	140.218	151.778	0.000260459	16.5273	23.6052	8.40253e-05	0.614277
pat 2	TUMOR	1.97181	7.84759	0.00067245	28.7076	43.4273	0.00037528	4.10962
pat 2	TUMOR	2.30157	6.89898	0.000554841	24.5935	38.6653	0.000414623	4.62836
pat 2	TUMOR	1.74855	5.26047	0.000651172	26.6991	38.2589	0.000364961	4.26758
pat 2	TUMOR	18.786	26.906	0.000564541	33.8314	46.1199	0.000505365	5.8982
pat 2	TUMOR	3.48058	14.5741	0.000382655	18.0018	39.1651	0.000151553	1.65474
pat 3	BLOOD	5.65046	MISSING DATA	1.07409e-05	0.601491	1.13914	MISSING DATA	MISSING DATA
pat 3	LIVER PARENCHYMA	6.43283	5.43295	0.000130278	7.29558	9.65574	2.87315e-05	0.349578
pat 3	L_KIDNEY	116.313	140.567	0.000160019	7.66081	14.5992	8.60033e-05	0.713762
pat 3	R_KIDNEY	121.528	133.064	0.000177619	8.51426	22.4208	7.75927e-05	0.535184
pat 3	SPLEEN	104.881	137.807	0.000249378	12.1151	20.3591	8.86949e-05	0.935723
pat 3	TUMOR	22.6832	27.6821	0.000449698	21.1218	35.9458	0.000428469	6.88341
pat 3	TUMOR	10.1879	11.8145	0.00037097	16.5915	23.8382	0.000315322	MISSING DATA
pat 3	TUMOR	9.04597	10.0898	0.000450473	19.2573	31.7299	0.000402163	MISSING DATA
pat 3	TUMOR	5.2561	8.1063	0.000325621	13.1208	20.0592	0.000237048	MISSING DATA
pat 3	TUMOR	39.7511	37.427	0.000427459	21.035	34.2869	0.000574231	8.40208
pat 3	TUMOR	28.2763	22.3354	0.000394019	19.0507	31.5296	0.000532888	5.94231
pat 4	BLOOD	5.65046	MISSING DATA	8.4408e-06	0.573974	0.978222	MISSING DATA	MISSING DATA
pat 4	LIVER PARENCHYMA	11.9964	3.62196	9.63712e-05	6.55324	8.41653	4.86678e-05	0.472286
pat 4	L_KIDNEY	141.348	150.311	0.000155682	8.77604	15.4695	7.47754e-05	0.580488
pat 4	R_KIDNEY	114.835	126.338	0.000176712	10.1675	17.492	7.40108e-05	0.551497
pat 4	SPLEEN	126.527	108.055	0.000283454	16.8275	25.5364	8.63069e-05	0.97298
pat 4	TUMOR	5.34588	3.96691	0.000332985	16.3072	25.1535	0.000347323	4.51406
pat 4	TUMOR	6.37538	11.5558	0.000584517	28.5054	43.5128	0.000426438	5.49971
pat 4	TUMOR	7.58856	10.5209	0.000513735	26.2635	38.6563	0.000531839	MISSING DATA
pat 4	TUMOR	11.0515	16.0401	0.000359899	19.1713	29.9027	0.000317596	4.6095
pat 4	TUMOR	5.38971	8.1063	0.000471029	22.9209	32.3885	0.000403677	5.69215
pat 4	TUMOR	6.62379	6.03661	0.000324218	16.4931	27.6604	0.000300607	MISSING DATA
pat 5	BLOOD	5.65046	MISSING DATA	6.3829e-06	0.370207	0.664342	MISSING DATA	MISSING DATA
pat 5	LIVER PARENCHYMA	6.43283	12.7631	6.01996e-05	3.49158	4.29768	2.26855e-05	0.396537
pat 5	L_KIDNEY	125.049	138.583	0.00012413	6.1067	11.9776	6.98809e-05	0.509486
pat 5	R_KIDNEY	142.565	139.187	0.000128247	6.32488	12.8805	7.12329e-05	0.460365
pat 5	SPLEEN	170.731	179.115	0.000205064	10.503	23.7152	7.28975e-05	0.727653
pat 5	TUMOR	1.24558	4.91552	0.000487108	14.6277	23.9505	0.000161153	2.47193
pat 5	TUMOR	11.5769	15.3502	0.000422697	18.7401	28.6286	0.000393464	MISSING DATA
pat 5	TUMOR	3.76769	6.12284	0.000498837	19.0743	28.3473	0.000385546	5.00311
pat 5	TUMOR	2.95327	7.33016	0.000412923	14.7164	24.9517	0.000168501	1.76795
pat 5	TUMOR	997.5	793.814	0.000258798	14.8248	49.6557	0.000293354	4.00891
pat 6	BLOOD	5.65046	MISSING DATA	6.0812e-06	0.553387	1.16795	MISSING DATA	MISSING DATA
pat 6	LIVER PARENCHYMA	4.82463	9.57233	7.5623e-05	6.8817	8.21349	1.18911e-05	0.103724
pat 6	L_KIDNEY	181.51	217.059	0.000144121	11.0412	26.9135	7.76211e-05	0.634065
pat 6	R_KIDNEY	178.381	185.583	0.000133596	10.2893	26.715	7.76872e-05	0.603491
pat 6	SPLEEN	226.931	203.434	0.000277971	22.7784	32.387	7.64479e-05	0.731946
pat 6	TUMOR	57.5766	36.9095	0.000289301	23.6781	39.9029	9.56966e-05	1.03152
pat 8	BLOOD	5.65046	MISSING DATA	1.16744e-05	0.945628	1.47497	MISSING DATA	MISSING DATA
pat 8	LIVER PARENCHYMA	14.5608	12.7631	6.60489e-05	5.34996	7.83594	2.35243e-05	0.233037
pat 8	L_KIDNEY	159.082	151.346	0.000147595	10.1407	20.9571	7.84033e-05	0.657016
pat 8	R_KIDNEY	154.301	147.897	0.000150571	10.3756	20.353	7.55e-05	0.553535
pat 8	SPLEEN	249.316	236.29	0.000176124	12.8849	22.3331	7.03635e-05	0.545274
pat 8	TUMOR	4.65088	4.13939	0.000135899	8.022	11.2006	0.0001212	1.36048
pat 8	TUMOR	1.78363	4.31186	0.000221438	10.9535	16.5503	0.000155524	1.75785
pat 8	TUMOR	2.92367	8.70996	0.000235807	12.7831	17.7541	0.00015825	1.78514
pat 8	TUMOR	4.35271	7.15769	0.000345888	19.4457	27.8062	0.000313566	3.73799
pat 8	TUMOR	2.32914	4.57057	0.000255346	13.8175	21.5664	0.000233283	2.42562
pat 8	TUMOR	2.63898	2.41464	0.00019288	10.4206	15.0532	0.000249822	2.53733
pat 8	TUMOR	1.49167	8.62372	0.000586022	25.375	41.4586	0.000200728	2.54884
pat 7	BLOOD	5.65046	MISSING DATA	1.588e-05	1.01632	1.63806	MISSING DATA	MISSING DATA
pat 7	LIVER PARENCHYMA	4.82463	11.9007	6.99244e-05	4.47516	7.73598	1.68639e-05	0.203155
pat 7	L_KIDNEY	90.8855	75.3713	0.000189209	10.014	19.7094	6.94328e-05	0.615277
pat 7	R_KIDNEY	109.793	107.624	0.000217642	11.6116	21.3842	7.06804e-05	0.645253
pat 7	SPLEEN	70.2396	66.0577	0.000145874	7.81	13.0478	4.01022e-05	0.551005
pat 7	TUMOR	1.63147	6.64027	0.000840824	32.293	51.2816	0.000281181	3.44631
pat 7	TUMOR	46.7505	48.2066	0.000654883	36.8557	51.3604	0.00035693	3.75288
pat 7	TUMOR	58.847	53.5533	0.000549802	31.3331	63.4466	0.000335919	4.49639
pat 9	BLOOD	5.65046	MISSING DATA	9.897e-06	0.663099	0.925927	MISSING DATA	MISSING DATA
pat 9	LIVER PARENCHYMA	6.43283	9.57233	8.29534e-05	5.55788	6.54682	2.58436e-05	0.236024
pat 9	L_KIDNEY	158.213	157.814	0.000173364	9.50432	18.8355	6.80564e-05	0.550245
pat 9	R_KIDNEY	152.432	144.447	0.000189317	10.4868	17.8422	6.8033e-05	0.57947
pat 9	SPLEEN	165.559	158.245	0.00018154	10.7356	16.0197	0.000110942	1.10376
pat 9	TUMOR	11.1698	12.2457	0.000405958	21.2217	32.3155	0.000409024	5.35909
pat 9	TUMOR	0.582254	8.27877	0.000783667	22.0964	36.6381	9.87097e-05	1.05242
pat 10	BLOOD	5.65046	MISSING DATA	7.1464e-06	0.428785	0.844044	MISSING DATA	MISSING DATA
pat 10	LIVER PARENCHYMA	14.0827	7.4164	7.23774e-05	4.34264	5.90034	4.88541e-05	0.676251
pat 10	L_KIDNEY	189.204	183.168	0.000131178	6.88084	31.5086	5.18982e-05	0.493752
pat 10	R_KIDNEY	196.245	187.307	0.000139666	7.27144	17.0281	5.82058e-05	0.505589
pat 10	SPLEEN	263.746	288.895	0.000177877	9.52353	13.8981	4.81024e-05	0.741874
pat 10	TUMOR	57.912	56.0542	0.00036446	19.8352	40.4398	0.00026583	3.15781
pat 10	TUMOR	35.8269	29.1482	0.00046289	24.3791	40.6511	0.000321926	MISSING DATA
pat 10	TUMOR	1.96793	8.88243	0.000820819	29.824	42.7743	0.00032372	MISSING DATA
pat 10	TUMOR	3.07687	9.31362	0.000668777	26.4501	39.2258	0.000371838	MISSING DATA
pat 10	TUMOR	4.51785	8.70996	0.000273775	11.5186	24.15	0.00015875	1.83975
pat 10	TUMOR	13.656	12.5044	0.000396096	18.7698	32.187	0.000189049	2.00866
pat 11	BLOOD	5.65046	MISSING DATA	5.3608e-06	0.428865	0.65058	MISSING DATA	MISSING DATA
pat 11	LIVER PARENCHYMA	54.201	13.0218	7.32197e-05	5.85758	8.62284	1.32494e-05	0.127241
pat 11	L_KIDNEY	179.902	168.076	0.000146849	10.277	23.0642	7.33894e-05	0.63236
pat 11	R_KIDNEY	175.077	173.854	0.000146492	10.2047	23.3113	6.86117e-05	0.647003
pat 11	SPLEEN	95.7536	98.5691	0.000255956	17.8242	29.3858	7.39309e-05	0.581312
pat 11	TUMOR	1.2112	3.0183	0.000186464	7.88973	11.5272	6.1602e-05	0.571904
pat 11	TUMOR	2.20792	7.24393	0.000167677	8.78153	11.9914	5.9945e-05	0.569129
pat 11	TUMOR	3.05152	8.02006	0.000247056	12.8494	21.9279	0.000140346	1.66832
pat 11	TUMOR	12.3838	8.19254	0.000111347	7.1543	13.096	9.85982e-05	1.3969
pat 11	TUMOR	11.3009	7.58888	0.000121575	7.73253	14.2525	0.000120451	1.57212
pat 11	TUMOR	6.21262	11.3833	0.000180407	10.5005	14.9041	9.50652e-05	1.71575
pat 11	TUMOR	6.99946	7.15769	0.000118102	6.95424	13.5681	6.51497e-05	MISSING DATA
pat 12	BLOOD	5.65046	MISSING DATA	7.7904e-06	0.966004	1.41397	MISSING DATA	MISSING DATA
pat 12	LIVER PARENCHYMA	14.0827	5.43295	3.12937e-05	3.88042	6.55096	1.69862e-05	0.206325
pat 12	L_KIDNEY	177.729	183.427	0.00010728	11.4353	19.024	7.99908e-05	0.479288
pat 12	R_KIDNEY	191.768	182.478	0.000103373	11.1656	19.2975	7.66642e-05	0.420462
pat 12	SPLEEN	349.546	328.046	9.714e-05	10.9638	18.9868	7.15641e-05	0.619937
pat 12	TUMOR	10.2001	26.9923	0.00012586	12.1402	19.5868	7.65295e-05	0.821945
pat 12	TUMOR	5.64475	5.43295	0.000201641	17.9431	29.0821	0.000149824	1.52148
pat 12	TUMOR	25.7461	38.893	0.000148301	15.7322	23.1185	7.95983e-05	0.767242
pat 12	TUMOR	10.153	14.0567	0.000154835	15.2622	25.4937	9.27151e-05	0.951667
pat 12	TUMOR	57.4235	62.8669	0.000202299	22.5164	34.8059	0.000149524	MISSING DATA
pat 12	TUMOR	41.8942	34.3224	0.000133515	14.6711	29.6794	0.000117922	MISSING DATA
pat 13	BLOOD	5.65046	MISSING DATA	3.7425e-06	0.329344	0.589903	MISSING DATA	MISSING DATA
pat 13	LIVER PARENCHYMA	10.562	7.24393	8.02569e-05	7.06261	9.94644	1.20021e-05	0.128379
pat 13	L_KIDNEY	172.904	190.843	0.000135631	10.4546	20.9282	8.63164e-05	0.651043
pat 13	R_KIDNEY	181.988	237.066	0.000137254	10.5583	16.8097	7.14151e-05	0.518667
pat 13	SPLEEN	208.067	202.226	0.000342025	26.93	38.9843	0.000123796	1.14214
pat 13	TUMOR	1.38943	4.57057	0.000642562	31.8222	49.5547	0.000767654	6.17939
pat 13	TUMOR	0.740592	4.74305	0.00142271	55.3649	89.4062	0.000186299	1.85573
pat 13	TUMOR	10.1185	12.5906	0.00120218	80.2926	154.883	0.00110654	MISSING DATA
pat 13	TUMOR	14.5186	9.91728	0.000407286	29.1088	43.5723	0.000180317	MISSING DATA
pat 14	BLOOD	5.65046	MISSING DATA	3.0757e-06	0.304497	0.580837	MISSING DATA	MISSING DATA
pat 14	LIVER PARENCHYMA	14.0827	12.7631	9.05709e-05	8.96652	10.6966	1.65265e-05	0.139813
pat 14	L_KIDNEY	204.416	206.021	0.000145118	12.5418	22.7255	9.67805e-05	0.711793
pat 14	R_KIDNEY	207.285	205.676	0.000142132	12.3292	23.5501	8.91042e-05	0.641726
pat 14	SPLEEN	244.491	241.982	0.000332431	29.4192	45.8715	9.586e-05	1.70093
pat 14	TUMOR	8.31787	31.8215	0.000133522	10.7364	14.8014	0.00033386	3.61099
pat 14	TUMOR	8.61191	11.642	0.000155383	12.5598	17.6983	0.000331896	3.5819
pat 14	TUMOR	1.18914	5.26047	0.000324603	16.1152	30.965	0.000239457	2.43954
pat 14	TUMOR	0.960967	5.17423	0.000493297	23.0629	40.3469	0.000228073	2.44442
pat 14	TUMOR	12.8433	12.6769	0.000143337	12.5133	15.7807	0.000354804	MISSING DATA
pat 15	BLOOD	5.65046	MISSING DATA	2.08373e-05	1.27107	1.89309	MISSING DATA	MISSING DATA
pat 15	LIVER PARENCHYMA	4.82463	10.176	8.55697e-05	5.21975	7.35995	1.83659e-05	0.14839
pat 15	L_KIDNEY	102.36	104.002	0.000287748	14.5874	26.9144	0.000124214	0.956111
pat 15	R_KIDNEY	110.619	119.352	0.000284025	14.7022	27.8962	0.000116376	0.835261
pat 15	SPLEEN	68.2837	72.8705	0.000309796	16.1728	25.607	8.39951e-05	0.742342
pat 15	TUMOR	0.455827	5.51918	0.000967966	22.0077	36.2807	7.35166e-05	0.588531
pat 15	TUMOR	1.08163	6.12284	0.000890266	26.9092	39.1592	0.000100367	0.711678
pat 15	TUMOR	2.36794	14.8328	9.22347e-05	3.93647	5.32343	7.63983e-05	MISSING DATA
pat 16	BLOOD	5.65046	MISSING DATA	8.196e-06	0.598308	1.02109	MISSING DATA	MISSING DATA
pat 16	LIVER PARENCHYMA	11.9964	9.57233	0.00010448	7.62702	8.92136	1.54189e-05	0.146304
pat 16	R_KIDNEY	178.337	182.65	0.000195042	12.3529	24.9822	8.82208e-05	0.543348
pat 16	TUMOR	2.05116	9.22738	0.000920782	40.6844	63.8307	0.0003019	3.33892
pat 16	TUMOR	0.52481	2.32841	0.00129508	36.7914	52.3754	0.000355711	4.44677
pat 16	TUMOR	7.85984	9.65857	0.00103626	55.089	84.0096	0.000827951	MISSING DATA
pat 16	TUMOR	0.926372	6.20908	0.000763583	27.2617	45.7059	0.000167155	1.63133
pat 16	TUMOR	15.5769	16.2988	0.000883316	51.0211	84.487	0.000728577	MISSING DATA
pat 16	TUMOR	7.23824	8.27877	0.000965681	50.5588	115.334	0.000678998	MISSING DATA
pat 17	BLOOD	5.65046	MISSING DATA	8.4158e-06	0.673265	1.12148	MISSING DATA	MISSING DATA
pat 17	LIVER PARENCHYMA	14.0827	9.57233	6.44127e-05	5.15301	6.32242	2.08707e-05	0.211138
pat 17	L_KIDNEY	181.901	171.44	0.000110616	7.56381	14.78	6.54471e-05	0.559579
pat 17	R_KIDNEY	185.292	185.755	0.00011793	8.16283	17.6636	6.84673e-05	0.556589
pat 17	SPLEEN	247.142	192.223	0.000229401	16.3003	27.4231	8.80311e-05	0.842288
pat 17	TUMOR	4.48308	6.64027	0.000342021	19.1799	28.7808	0.000251638	2.87009
pat 17	TUMOR	1.98049	5.43295	0.000482204	22.8857	35.3836	0.000391794	4.86239
pat 17	TUMOR	2.22788	14.2291	0.000137796	7.39755	10.183	4.5665e-05	MISSING DATA
pat 17	TUMOR	2.11945	5.95037	0.000535019	25.0209	37.091	0.000220353	3.46199
pat 17	TUMOR	3.12758	6.98522	0.000202074	10.9149	16.6331	9.18763e-05	1.05888
pat 17	TUMOR	1.90573	8.1063	0.000196198	9.1743	18.3959	7.0427e-05	0.961015
pat 17	TUMOR	32.6634	46.3956	0.000347237	23.8505	37.2531	0.000284317	3.31528
pat 18	BLOOD	5.65046	MISSING DATA	5.7342e-06	0.493139	0.993747	MISSING DATA	MISSING DATA
pat 18	LIVER PARENCHYMA	6.43283	7.52569	4.81984e-05	4.14506	5.35548	8.1291e-06	0.086256
pat 18	L_KIDNEY	190.203	176.399	0.000139907	10.4795	17.8634	6.7825e-05	0.532606
pat 18	R_KIDNEY	174.469	155.444	0.000152154	11.3437	19.8699	7.00153e-05	0.516321
pat 18	SPLEEN	185.987	181.2	0.000264944	20.2559	29.1405	8.83924e-05	0.842146
pat 18	TUMOR	13.686	14.4026	0.000559599	38.0116	54.6483	0.000354095	4.90503
pat 18	TUMOR	8.66751	10.9641	0.000490911	31.6729	46.2571	0.000417735	6.29377
pat 18	TUMOR	6.33228	9.66661	0.000552489	34.1396	50.9465	0.000411497	5.68919
